# Supplementary material for: Elevated CD3low double negative T lymphocyte is associated with pneumonia and its severity in pediatric patients
Source: PeerJ. 2018 Dec 18;6:e6114. doi: 10.7717/peerj.6114 (PMC6302782; doi:10.7717/peerj.6114)
Supplement: Supplemental Information 1 [file peerj-06-6114-s001.xlsx]

## Sheet: Sheet1
Numbers of DNT cells(cells/μl)				% of CD3low DNT cells In total circulting DNTs				MFI of CD3 on DNT cells				MFI of CD3 on total T cells				MFI of CD3 on CD8+ T cells				MFI of CD3 on CD4+ T cells				MFI of CD16/56 on CD3low DNT cells				MFI of CD16/56 on CD3high DNT cells				Ratio of NKT cells in CD3low DNT cells				Ratio of NKT cells in CD3high DNT cells
Con	P	SP		Con	P	SP		Con	P	SP		Con	P	SP		Con	P	SP		Con	P	SP		Con	P	SP		Con	P	SP		Con	P	SP		Con	P	SP
241.5	181.13	159.75		24.9	61.4	75		4637	2686	2621		3805	3104	3446		2879	2992	2835		2924	4068	3612		165	65.3	56.1		369	60.6	58.6		0	0	0		1.47059	0	0
217.77	160.17	264.74		7.8	56.2	85.4		6589	2628	2271		1631	3385	3088		2653	3057	2674		4175	3939	3516		98.2	91.3	71.5		631	118	59.9		0	2.6087	0		14.8014	3.84615	0
256.28	169.456	257.85		23.7	47.6	95.5		4560	2773	1645		3273	3188	1881		3278	2832	1559		3451	3350	1991		119	46.1	570		242	81.1	54.6		1.69491	3.125	0		0.561798	6.06061	0
171.01	310.822	143.675		26.8	46.7	82.1		5017	2263	1655		1926	3043	3220		2402	3398	2524		2850	4306	3598		95.6	45.7	74.8		276	104	78.9		0	0	10		0	2.22222	0
351.33	151.984	150.016		13.9	64.4	58.6		5757	2353	2931		2528	2410	3664		2126	2913	3279		3846	3526	3990		741	63.3	51.2		806	83.3	61.8		5.12821	0.869565	0		16.4678	1.5873	0
281.6	80.608	179.99		22.5	35.2	43.9		4999	3607	3100		3118	3846	3426		3344	3156	3097		5569	3960	3426		489	64.3	47.6		1008	66.1	53.2		2.60417	0.302115	11.1111		26.2097	0.699301	0
94.05	243.043	39.2		18.8	35.9	58		4994	3366	4130		2793	2597	3373		2543	2600	3426		4153	3299	3583		113	51.6	55.7		273	78.7	61.5		0	0	0		0	0	0
30	212.66	34.38		29.1	71.6	68.2		3898	2083	3357		4801	2823	3227		3816	2021	2825		4395	3002	3573		457	60.6	65.5		445	59.1	68.8		8.69565	0	0.462963		3.52941	0	0.403226
77.64	243.764	211.797		19	51.8	90.9		4530	2979	1622		2958	2306	2977		2904	3236	2630		3123	4119	3330		289	109	50.7		200	84.4	61.5		0	7.40741	8.33333		0	11.1842	0
38	315.36	57.68		17.7	39.2	41.2		4382	3413	3282		3050	3038	2474		2287	2332	2281		3713	2924	2638		597	103	43.9		290	166	60.5		3.5461	14.2857	2.75229		35.6322	3.67647	0
207	244.53	269.49		28.5	62.7	69.1		4159	2629	2016		2043	2123	1906		3223	3075	1697		3629	4185	2127		108	44.4	55.7		187	103	101		0	20	0		0.383142	23.2759	0
74.244	296.7	143.244		38.4	49	82.8		5484	2062	1807		2721	2151	2528		1900	2407	2245		3215	3451	2773		125	45.3	37.3		212	377	57.9		0	0	0		0	0	0
128.334	241.5	154.57		20.1	49.2	53.3		3653	2513	2539		4981	3475	3112		4194	2096	2700		2118	2840	3562		182	55	43.8		202	82.9	61.6		0	17.6471	0		0.389105	24.1758	0
86.221	217.77	152.736		21.1	42.7	51.6		4026	3822	2633		3241	3685	2793		3020	2917	2448		3093	3836	3069		148	26.4	89.6		275	276	40		19.7452	0	2.98508		1.70732	11.4583	11.1842
39.264	256.28	290.46		24.4	59.6	61.8		4453	4295	2456		2872	3696	3229		2627	2747	2727		2753	3569	3561		138	60.3	52.6		316	144	69.3		0	5.26316	0		0	5.55556	0
28.718	171.01	45.68		14.4	34.9	57.1		4007	2592	2175		3506	3705	3138		1746	3684	2948		2801	4154	3262		152	51.8	49.7		367	93.5	141		6.66667	11.5385	13.8889		2.30947	8.33333	3.67647
158.466	351.33	94.05		15.1	45.7	47.5		6384	2298	2740		3467	2831	3302		2678	2476	2578		4197	4395	3562		831	43.5	70.3		908	46.6	59.7		1.78571	0	5		10.4651	0	23.2759
177.156	281.6	30		8.5	70.4	75		4342	2077	2647		4298	2473	2621		3012	2368	2452		2788	3123	2819		110	68.5	52.7		588	76.4	58.7		12.1622	0	0		7.76256	0	0
70.445	157.348	77.64		30.9	55.6	64.7		3948	2853	2188		3702	2889	2132		2243	2655	1808		3214	3713	2614		279	55	65.3		463	165	65.6		17.7778	0	0.460829		5.05319	2.22222	1.07527
190.022	255.5	38		27.7	51.1	98		5728	2862	1134		3326	3706	2094		2086	2879	1931		3608	3629	2224		369	89.3	44.1		472	85.5	66		0	0.606061	0		0	1.24481	2.43902
242.121	284.58	207		7.8	54.2	90		3824	2446	2355		2617	2931	2340		2807	2653	2019		4003	3215	2544		295	53.7	51.8		1086	380	53.2		3.19149	7.14286	1.2987		0	7.24638	0
94.72	161.4	74.244		26.8	53.8	57.4		3732	2794	2701		5744	2388	2801		1183	2578	2394		4944	2578	2944		145	55.3	57.5		205	86	83.3		0	0	3.40909		0	0	16.6667
214.92	75.05	158.6		22.6	39.5	64.4		3461	3018	2118		2161	2996	2758		1260	2402	2419		5944	3093	2944		140	740	442		199	254	266		0	5.20833	0		0	0	0
350.28	122.5	159.88		25.5	77.3	62.6		3180	2411	2315		5259	2734	3050		1825	2126	2357		2944	2753	3616		143	44.8	75.8		393	134	84.7		21.3415	3.84615	0		0.226757	7.14286	13.3333
155.76	181.4	49		21.7	37	49		4330	2841	3271		1502	2871	3854		2661	2344	2746		3616	2801	3553		191	56.4	26.3		281	98	55.3		0	0.78125	7.69231		0	0	0
186.48	167.48	308		39.7	55.8	57		4464	3088	2590		1494	3184	2965		1783	2543	2678		4553	3698	3185		475	50	89.5		1087	44	44.3		0.471698	3.44828	0		8.21429	0	0
95.04	158.4	289.28		20.7	55	45.2		4230	2870	2669		3574	2901	2621		1915	2813	2934		3185	3788	3700		140	33.7	133		616	79.2	100		0	0	0.769231		0	0.359712	0.621118
210.45	100	101.432		37	49	81.8		3859	2359	2218		3161	2300	2505		1808	2845	2243		3700	3314	2774		210	138	42.6		235	155	64.4		0	5.88235	0		0	1.36986	0
128.334	597.11	208.962		26.4	64.1	74.1		3457	2486	2131		2967	3750	3102		1954	2287	2086		2214	2608	2507		167	155	37.3		204	84	56.7		32.1277	8.60215	0		0	0	0
	191.992	495			56.6	55			2633	2476			3663	2600			3415	2807			4003	3606			44.7	56.7			90.5	71.9			0	25.7143			0	5.12821
	340.4	293.48			52	66.7			2798	2324			3137	2701			2183	3237			2833	3644			57	41.2			109	204			9.09091	0			7.54717	0
	101.5	307.32			80	59.1			3047	2597			3997	3029			2160	2568			3101	3429			35.9	47.1			69.9	143			0	1.84049			0	1.05263
	146.124	250.48			49.2	50.4			3091	3170			3335	2507			1825	2384			2606	3034			57.1	34.6			75.9	10.4			1.91083	8.33333			0	7.01754
	70.445	182.12			56.5	62.8			3195	2294			3764	2526			2661	2378			3138	2917			33.2	37.2			43.3	42.2			2.74725	3.4188			0	0
	190.022	140			55.4	56			2567	1990			3162	1925			2783	1673			3305	3333			62.4	105			61.9	162			0	0			0	0
	242.121	612			66.7	35			2163	3495			2588	3114			1805	1684			2478	2044			44.1	142			72.6	63.1			5.47945	0			0.675676	0
	94.72	375.1			39.6	41			3574	3308			3904	3252			2832	2289			4107	2687			53.5	53.8			103	74			2.73973	12.0253			0	29.1139
	214.92	518.4			59.9	87.9			3684	2796			2754	3161			2869	2212			4133	2871			56.2	43.1			76.3	35.9			0	25			0	1.51515
	471.5	330.6			41	57.1			2716	3634			3736	2967			3002	2677			4148	1996			91.7	50.3			69.3	7.1			2.32558	1.10294			0	0.37037
	84.96	275.418			73.6	40.9			3995	3718			2905	3077			2959	2439			3066	4880			49.1	63.3			81.7	147			1.5873	0			0	0
	300.84	178.64			61.8	58.3			2118	3880			3015	3535			2401	2568			2589	3166			105	90.2			60.7	54.3			0	0			0	0
	377.4	228.334			55.5	49.4			2528	3166			2540	2579			3331	2384			3190	5765			47.8	46.1			64.9	108			5.88235	0			33.3333	3.8961
	251.1	86.221			46.5	37.8			1990	2765			3494	3978			2205	2378			3994	3898			56.5	61.1			48.5	108			0	0			0	0.337268
	130.2	39.264			74	39.7			2186	3898			3428	2386			3183	3673			3220	5635			61.4	60.3			65.7	121			4.7619	0			17.0732	0
	225.78	28.718			31.1	48			2635	2480			4389	3323			2679	1684			2683	3686			66.7	184			50.8	92.9			0.617284	23.0769			3.66973	7.69231
	397.65	158.466			24.1	50			3686	2994			3081	2708			2789	3289			3154	2517			60.9	78.1			87.1	62.5			0	0			0	0
	414.4	177.156			59.2	75			2517	3675			2750	2448			2328	2212			2949	3772			60.7	406			43.6	41.5			0	3.33333			0	0
	487.6	141.372			42.4	33			3772	2260			3191	5157			1960	1677			5349	2813			58.6	104			79.3	54.4			2.7972	3.125			7.46089	0
	354.96	86.4			52.2	37			4813	1982			3233	1312			3363	2239			3301	4827			158	104			74.8	55.3			0	10.5263			0	0
	205.92	149.42			19.8	34.7			4827	3120			3167	2256			2301	3299			3106	3728			41.5	89.5			309	32.7			0	10.8527			0	3.8961
	312.09	120			50.9	48			3728	2220			2767	3683			2612	3002			3442	5765			41.4	26.3			204	56.5			0	0			1.63934	0
	253.68	716.1			48	49			2808	3124			2635	2658			2852	3960			3544	3898			67.7	42.6			55.8	52.5			0	9.375			0	4.25532
	322.48	203.5			23.6	76			3334	1518			2709	2161			3623	3299			4221	5635			116	172			162	74.4			0	16.9491			2.30769	0
	377.4	742.84			63.4	72			4068	2439			2578	3259			1393	3002			3963	3686			57.3	61.4			63.1	64.4			0	16.2037			0	0.413223
	162.54	281.16			50.3	32			2444	2413			2043	3625			2093	1654			5510	5630			126	21.3			53.5				0	0			0	0
	136.3				51				4126				2721				3028				3810				57				156				6.66667				0
	503.424				57.6				4482				4981				3005				4995				101				65.3				0				0
	124.222				46.7				1864				2941				3068				4306				146				71.7				15				3.2967
	436.839				48.7				2122				2872				2939				3526				70				111				1.20482				0.518135
	375.75				76.7				4700				3506				3350				3960				261				106				0				0
	321.75				66.5				4235				3467				2106				3299				123				104				4.97925				0
	131.6				28				2403				3698				2526				3002				49.1				80.6				0				0
	74.52				26.2				4112				3702				1021				4119				108				92.9				0				0
	187.88				42.7				2836				2326				1436				2924				70				170				23.6842				0
	176.7				57				2554				2617				2332				4185				45.1				63.5				5.12821				0
	451.2				48				3744				2744				3075				3138				53.3				49				0				0
	97.96				31.6				3965				1361				2407				3305				422				83.2				0				0
	172.8				32				2581				1918				2096				2478				58				72.4				32.1429				0.456621
	350.28				78.8				3165				1720				2917				4107				103				81.3				0				0
	155.76				26.4				4126				1502				2547				4133				164				91.3				6.79012				0.749064
	186.48				53.3				3220				1494				3517				4148				73.6				89				8.33333				1.46341
	95.04				43.2				2295				1474				1768				3066				321				92.1				0				0
	210.45				64.5				4663				1328				2684				2589				141				52.1				7.07071				0
	436.84				26.8				2161				1169				1476				3190				48.1				75.9				3.50877				0
	228.25				27.5				2256				1900				2368				3994				116				71.9				4.16667				2.35294
	144.18				65.4				3321				1972				2584				3220				60.3				124				0.531915				3.0303
